# Supplementary material for: Aqueous Extract of Psiloxylon mauritianum, Rich in Gallic Acid, Prevents Obesity and Associated Deleterious Effects in Zebrafish
Source: Antioxidants (Basel). 2022 Jun 30;11(7):1309. doi: 10.3390/antiox11071309 (PMC9312056; doi:10.3390/antiox11071309)
Supplement: Supplementary file 1 [file antioxidants-11-01309-s001.zip]

Archive with 1 entries (1 files):
- antioxidants-1769074-supplementary.pdf
